# Supplementary material for: Hidden MHC genetic diversity in the Iberian ibex (Capra pyrenaica)
Source: BMC Genet. 2018 May 8;19:28. doi: 10.1186/s12863-018-0616-9 (PMC5941765; doi:10.1186/s12863-018-0616-9)
Supplement: Supplementary file 1 — Nexus file of the phylogenetic alignment. (ZIP 1 kb) [file 12863_2018_616_MOESM1_ESM.zip]

46   257
U00201.1_Capra_aegagrus_Saanen  AGTATTCTAC GAGCGAGTGT CATTTCTCCA ACGGGACGGA GCGGGTGCGG TTCCTGGACA
Z92718.1_Capra_aegagrus         AGTATTCTAC GAGCGAGTGT CATTTCTCCA ACGGGACAGA GCGGGTGCGG TTGCTGGACA
U00202.1_Capra_aegagrus_Weisse  AGTATTCTAC GAGCGAGTGT CATTTCTCCA ACGGGACCGA GCGGGTGCGG TTCCTGGACA
AB008352.1_Capra_hircus         AGTATTCTAC GAGCGAGTGT CATTTCTCCA ACGGGACCGA GCGGGTGCGG TTCCTGGACA
HQ215210.1_Ovis_aries           AGTATTCTAC GAGCGAGTGT CATTTCTTCA ACGGGACGGA GCGGGTGCGG TTCCTGGACA
Z92713.1_Capra                  AGTATTCTAC GAGCGAGTGT CATTTCTCCA ACGGGACCGA GCGGGTGCGG TTCCTGGACA
U00196                          AGTATACTAA GAAAGAGTGT CGTTTCTCCA ACGGGACGGA GCGGGTGCGG TTCCTGGACA
AF376813                        AGTATACTAA GAAAGAGTGT CGTTTCTCCA ACGGGACGGA GCGGGTGCGG TTCCTGGACA
U00197                          AGTATTCTAA GAAAGAGTGT CGTTTCTCCA ACGGGACGGA GCGGGTGCGG TTCCTGGACA
U00195                          AGTATACTAA GAAAGAGTGT CATTTCTCCA ACGGGACGGA GCGGGTGCGG TTCCTGGACA
AB008353                        AGTATTCTAA GAGCGAGTGT CATTTCTCCA ACGGGACGGA GCGGGTGCGG TTCCTGGACA
AB008354                        AGTATTCTAC GAGCGAGTGT CATTTCTCCA ACGGGACGGA GCGGGTGCGG TTCCTGGACA
U00194                          AGTATACTAA GAAAGAGTGT CATTTCTCCA ACGGGACGGA GCGGGTGCGG TTCCTGGACA
U00193                          AGTATAGTAA GAAGGAGTGT CATTTCTCCA ACGGGACGGA GCGGGTGCGG TTCCTGGACA
AB008358                        AGTATACTAA GAAAGAGTGT CATTTCTCCA ACGGGACGGA GCGGGTGCGA TTCCTGGACA
U00198                          AGTATACTAA GAAAGAGTGT CGTTTCTCCA ACGGGACGGA GCGGGTGCGG TTCCTGGACA
U00192                          AGTATTCTAA GAAAGAGTGT CATTTCTCCA ACGGGACGGA GCGGGTGCGG TACCTGGACA
AB008356                        AGTATACTAA GAAAGAGTGT CATTTCTCCA ACGGGACGGA GCGGGTGCGA TTCCTGGACA
AB008351                        AGTATTCTAC GAGCGAGTGT CATTTCTCCA ACGGGACCGA GCGGGTGCGG TTCCTGGACA
AB008357                        AGTATTCTAC GAGCGAGTGT CATTTCTCCA ACGGGACGGA GCGGGTGCGG TACCTGGACA
AB008355                        AGTATCATAA GAGCGAGTGT CATTTCTTCA ACGGGACCGA GCGGGTGCGG TTCCTGGACA
U00189                          AGTATTATAA GGGCGAGTGT CATTTCTTCA ACGGGACCGA GCGGGTGCGG TTCCTGGACA
U00187                          AGTATCATAA GAGCGAGTGT CATTTCTTCA ACGGGACCGA GCGGGTGCGG TTCCTGGACA
AF376809                        AGTATCATAA GAGCGAGTGT CATTTCTTCA ACGGGACCGA GCGGGTGTGG TACCTGGACA
U00186                          AGTATCATAA GAGCGAGTGT CATTTCTTCA ACGGGACCGA GCGGGTGTGG TACCTGGACA
AB008347                        AGTATCATAA GAGCGAGTGT CATTTCTTCA ACGGGACCGA GCGGGTGCGG TACCTGGACA
AB008348                        AGTATCATAA GAGCGAGTGT CATTTCTTCA ACGGGACCGA GCGGGTGCGG TACCTGGACA
AB008349                        AGTATCATAA GAGCGAGTGT CATTTCTTCA ACGGGACCGA GCGGGTGCGG TACCTGGACA
AB008350                        AGTATTATAA GGGCGAGTGT CATTTCTTCA ACGGGACCGA GCGGGTGCGG TTCCTGGACA
U00191                          AGTATTATAA GGGCGAGTGT CATTTCTTCA ACGGGACCGA GCGGGTGCGG TTCCTGGACA
AB008346                        GGTATTGTAA GAGAGAGTGT CATTTCTCCA ACGGGACCGA GCGGGTGGGG CTTCTGGACA
U00185                          AGTATTGTAA GAGAGAGTGT CATTTCTCCA ACGGGACCGA GCGGGTGGGG CTTCTGGACA
U00183                          AGTATTACAA GAGAGAGTGT CATTTCTTCA ATGGGACCGA GCGGGTGCGG TTCCTGGACA
U00184                          AGTATTACAA GAGAGAGTGT CATTTCTTCA ATGGGACCGA GCGGGTGCGG TTCCTGGACA
AB008360                        AGTATTATAA GGCCGAGTGT CATTTCTCCA ACGGGACCGG GCGGGTGCGG TTGCTGCACA
U00203                          AGTATTACAA GGGCGAGTGT CATTTCTCCA ATGGGACCGG GCGGGTGCGG TTGCTGCACA
AB008361                        AGTATTATAA GGGCGAGTGT CATTTCTCCA ACGGGACCGG GCGGGTGCGG TTGCTGCACA
AJ001253_HLA-DRB1               GGCAGCCTAA GAGGGAGTGT CATTTCTTCA ATGGGACGGA GCGGGTGCGG TTCCTGGACA
AF461692_Capy-DRB1.1            AGTATTATAA GGCCGAGTGT CATTTCTCCA ACGGGACCGG GCGGGTGCGG TTGCTGCACA
AF461693_Capy-DRB1.2            GGTATTGTAA GAGAGAGTGT CATTTCTCCA ATGGGACCGA GCGGGTGCGG CTTCTGGACA
AF461696_Capy-DRB1.5            AGTATTCTAC GAGCGAGTGT CATTTCTCCA ACGGGACGGA GCGGGTGCGG TTCCTGGACA
AF461695_Capy-DRB1.4_creo       GGTATTGTAA GAGAGAGTGT CATTTCTCCA ACGGGACCGA GCGGGTGCGG TTCCTGGACA
AF461694_Capy-DRB1.3            AGTATTCTAC GAGCGAGTGT CATTTCTCCA ACGGGACGGA GCGGGTGCGG TTGCTGGACA
AY351788_Capy-DRB1.6            AGTATTCTAC GAGCGAGTGT CATTTCTCCA ACGGGACGGA GCGGGTGCGG TTGCTGGACA
AB008359.1_Capra_hircus         AGTATCATAA GAGCGAGTGT CATTTCTCCA ACGGGACGGA GCGGGTGCGG TTGCTGGACA
U0200_C.egagrus_NEW_HAPLOTYPE   AGTATTCTAC GAGCGAGTGT CATTTCTCCA ACGGGACGGA GCGGGTGCGG TTGCTGGACA

                                GGTACTTCTA TAATGGAGAA GAGTACGTGC GCTACGACAG CGACTGGGGC GAGTACCGGG
                                GATACTTCTA TAATGGAGAA GAGTACGTGC GCTACGACAG CGACTGGGGC GAGTACCGGG
                                GATACTTCTA TAATGGAGAA GAGTACGTGC GCTACGACAG CGACTGGGGC GAGTACCGGG
                                GATACTTCTA TAATGGAGAA GAGTACGTGC GCTACGACAG CGACTGGGGC GAGTTCCGGG
                                GATACTTCTA TAATGGAGAA GAGTACGTGC GCTTCGACAG CGACTGGGGC GAGTACCGAG
                                GATACTTCTA TAATGGAGAA GAGTACGTGC GCTACGACAG CGACTGGGGC GAGTACCGGG
                                GATACTTCTA TAATGGAGAA GAGTACGTGC GCTACGACAG CGACTGGGGC GAGTTCCGGG
                                GATTACTACA TAATGGAGAA GAGTACGTGC GCTACGACAG CGACTGGGGC GAGTTCCGGG
                                GATACTTCTA TAATGGAGAA GAGTACGTGC GCTACGACAG CGACTGGGGC GAGTTCCGGG
                                GATACTTCTA TAATGGAGAA GAGTACGTGC GCTACGACAG CGACTGGGGC GAGTTCCGGG
                                GATACTTCTA TAATGGAGAA GAGTACGTGC GCTACGACAG CGACTGGGGC GAGTTCCGGG
                                GATACTTCTA TAATGGAGAA GAGTACGTGC GCTACGACAG CGACTGGGGC GAGTTCCGGG
                                GATACTTCCA TAATGGAGAA GAGTTCGTGC TCTTCGACAG CGACTGGGGC GAGTACCGGG
                                GATACTTCCA TAATGGAGAA GAGTTCGTGC GCTTCGACAG CGACTGGGGC GAGTACCGGG
                                GATACTTCCA TAATGGAGAA GAGTTCGTGC GCTTCGACAG CGACTGGGGC GAGTACCGGG
                                GATACTTCTA TAATGGAGAA GAGTACGTGC GCTACGACAG CGACTGGGGC GAGTTCCGGG
                                GATACTTCTA TAATGGAGAA GAGTACGTGC GCTACGACAG CGACCGGGGC GAGTTCCGGG
                                GATACTTCCA TAATGGAGAA GAGTACGTGC GCTACGACAG CGACCGGGGC GAGTTCCGGG
                                GATACTTCTA TAATGGAGAA GAGTACGTGC GCTACGACAG CGACTGGGGC GAGTACCGGG
                                GATACTTCTA TAATGGAGAA GAGAACGTGC GCTACGACAG CGACTGGGGC GAGTACCGGG
                                GATACTTCTA TAATGGAGAA GAGTACGTGC GCTTCGACAA CGACTGGGGC GAGTTCCGGG
                                GATACTTCTA TAATGGAGAA GAGTACGTGC GCTTCGACAA CGACTGGGGC GAGTTCCGGG
                                GATACTTCTA TAATGGAGAA GAGTACGTGC GCTTCGACAA CGACTGGGGC GAGTTCCGGG
                                GATACTTCTA TAATGGAGAA GAGTACGTGC GCTTCGACAA CGACTGGGGC GAGTACCGGG
                                GATACTTCTA TAATGGAGAA GAGTACGTGC GCTTCGACAA CGACTGGGGC GAGTACCGGG
                                GATACTTCCA TAATGGAGAA GAGTACGTGC GCTTCGACAA CGACTGGGGC GAGTTCCGGG
                                GATACTTCCA TAATGGAGAA GAGTACGTGC GCTTCGACAA CGACTGGGGC GAGTTCCGGG
                                GATACTTCCA TAATGGAGAA GAGTACGTGC GCTTCGACAA CGACTGGGGC GAGTTCCGGG
                                GATACTTCTA TAATGGAGAA GAGTACGTGC GCTTCGACAA CGACTGGGGC GAGTTCCGGG
                                GATACTTCTA TAATGGAGAA GAGTACGTGC GCTTCGACAA CGACTGGGGC GAGTTCCGGG
                                GATACTTCCA TAATGGAGAA GAGATCGTGC GCTTCGACAG CGACTGGGGC GAGTTCCGGG
                                GATACTTCCA TAATGGAGAA GAGATCGTGC GCTTCGACAG CGACTGGGGC GAGTTCCGGG
                                GATACTTCCA TAATGGAGAA GAGTTCGTGC GCTTCGACAG CGACTGGGGC GAGTTCCGGG
                                GATACTACAC TAATGGAGAA GAGACCCTGC GCTTCGACAG CGACTGGGGC GAGTTCCGGG
                                GATTCTACAC TAATGGAGAA GAGACCGTGC GCTTCGACAG CGACTGGGGC GAGTTCCGGG
                                GATTCTACAC TAATGGAGAA GAGAACCTGC GCTTCGACAG CGACTGGGGC GAGTTCCGGG
                                GATTCTACAC TAATGGAGAA GAGAACCTGC GCTTCGACAG CGACTGGGGC GAGTTCCGGG
                                GATACTTCTA TAATCAGGAG GAGTCCGTGC GCTTCGACAG CGACGTGGGG GAGTTCCGGG
                                GATTCTACAC TAATGGAGAA GAGACCGTGC GCTTCGACAG CGACTGGGGC GAGTTCCGGG
                                GATACTTCCA TAATGGAGAA GAGATCGTGC GCTTCGACAG CGACTGGGGC GAGTTCCGGG
                                GATACTTCTA TAATGGAGAA GAGTACGTGC GCTACGACAG CGACTGGGGC GAGTACCGGG
                                GATACTTCCA TAATGGAGAA GAGTACTTGC GCTTCAACAG CGACTGGGGC GAGTTCCGGG
                                GATACTTCTA TAATGGAGAA GAGAACGTGC GCTACGACAG CGACTGGGGC GAGTACCGGG
                                GGTACTTCTA TAATGGAGAA GAGACCGTGC GCTACGACAG CGACTGGGGC GAGTACCGGG
                                GGTACTTCTA TAATGGAGAA GAGACCCTGC GCTACGACAG CGACTGGGGC GAGTACCGGG
                                GGTACTTCTA TAATGGAGAA GAGACCCTGC GCTACGACAG CGACTGGGGC GAGTACCGGG

                                CGGTGGCCGA GCTGGGGCGG CCGGACGCCG AGTACTGGAA CAGCCAGAAG GAGCTCCTGG
                                CGGTGGCCGA GCTGGGGCGG CCGGACGCCA AGTACTGGAA CAGCCAGAAG GAGCTCCTGG
                                CGGTGGCCGA GCTGGGGCGG CCGAGCGCCA AGTACTGGAA CAGCCAGAAG GAGCTCCTGG
                                CGGTGGCCGA GCTGGGGCGG CCGAGCGCCA AGTACTGGAA CAGCCAGAAG GAGCTCCTGG
                                CGGTGGCCGA GCTGGGGCGG CCGGACGCCA AGTACTGGAA CAGCCAGAAG GAGCTCCTGG
                                CGGTGGCCGA GCTGGGGCGG CCGAGCGCCA AGTACTGGAA CAGCCAGAAG GAGCTCCTGG
                                CGGTGGCCGA GCTGGGGCGG CCGGATGCCG AGTACTGGAA CAGCCAGAAG GAGATCCTGG
                                CGGTGGCCGA GCTGGGGCGG CCGGATGCCG AGTACTGGAA CAGCCAGAAG GAGATCCTGG
                                CGGTGGCCGA GCTGGGGCGG CCGGATGCCG AGTACTGGAA CAGCCAGAAG GAGATCCTGG
                                CGGTGGCCGA GCTGGGGCGG CCGGATGCCG AGTACTGGAA CAGCCAGAAG GAGATCCTGG
                                CGGTGGCCGA GCTGGGGCGG CCGAACGCCA AGTACTGGAA CAGCCAGAAG GAGATCCTGG
                                CGGTGGCCGA GCTGGGGCGG CCGAGCGCCA AGTACTGGAA CAGCCAGAAG GAGATCCTGG
                                CGGTGGCCGA GCTGGGGCGG CCGGACGCCA AGTACTGGAA CAGCCAGAAG GAGATTCTGG
                                CGGTGGCCGA GCTGGGGCGG CCGGACGCCA AGTACTGGAA CAGCCAGAAG GAGATTCTGG
                                CGGTGGCCGA GCTGGGGCGG CCGGACGCCA AGTACTGGAA CAGCCAGAAG GAGATTCTGG
                                CGGTGGCCGA GCTGGGGCGG CCGGATGCCG AGTACTGGAA CAGCCAGAAG GAGATCCTGG
                                CGGTGGCCGA GCTGGGGCGG CCGGAGGCCG AGTACTGGAA CAGCCAGAAG GAGATCCTGG
                                CGGTGGCCGA GCTGGGGCGG CCGGAGGCCG AGTACTGGAA CAGCCAGAAG GAGATCCTGG
                                CGGTGGCCGA GCTGGGGCGG CCGAGCGCCA AGTACTGGAA CAGCCAGAAG GAGCTCCTGG
                                CGGTGGCCGA GCTGGGGCGG CCGGACGCCG AGTACTGGAA CAGCCAGAAG GAGATTCTGG
                                CAGTGGCCGA GCTGGGGCGG CCGAGCGCCA AGTACTGGAA CAGCCAGAAG GAGCTCCTGG
                                CAGTGGCCGA GCTGGGGCGG CCGAGCGCCA AGTACTGGAA CAGCCAGAAG GAGCTCCTGG
                                CGGTGGCCGA GCTGGGGCGG CAGACCGCCA AGTACTGGAA CAGCCAGAAG GAGCTCCTGG
                                CGGTGGCCGA GCTGGGGCGG CCGGACGCCA AGTACTGGAA CAGCCAGAAG GAGATCCTGG
                                CGGTGGCCGA GCTGGGGCGG CCGGACGCCA AGTACTGGAA CAGCCAGAAG GAGATCCTGG
                                CGGTGGCCGA GCTGGGGCGG CCGGACGCCA AGTACTGGAA CAGCCAGAAG GACTTCCTGG
                                CGGTGGCCGA GCTGGGGCGG CCGGACGCCA AGTACTGGAA CAGCCAGAAG GAGATCCTGG
                                CGGTGGCCGA GCTGGGGCGG CCGGACGCCA AGTACTGGAA CAGCCAGAAG GACTTCCTGG
                                CGGTGGCCGA GCTGGGGCGG CAGACCGCCA AGTACTGGAA CAGCCAGAAG GACTTCCTGG
                                CGGTGGCCGA GCTGGGGCGG CCGGACGCCA AGTACTGGAA CAGCCAGAAG GACTTTCTGG
                                CAGTGACCGA GCTGGGGCGG CCGGATGCCG AGTACTGGAA CAGCCAGAAG GAGATCCTGG
                                CAGTGACCGA GCTGGGGCGG CCGGATGCCG AGTACTGGAA CAGCCAGAAG GAGATCCTGG
                                CAGTGACCGA GCTGGGGCGG CCGGACGCCG AGTACTGGAA CAGCCAGAAG GACTTCCTGG
                                CAGTGACCGA GCTGGGGCGG CCGGACGCCG AGTACTGGAA CAGCCAGAAG GACTTCCTGG
                                CGGTGACCGA GCAGGGGCAG GAGGACGCCA AGTACTGGAA CAGCCAGAAG GACTTCCTGG
                                CGGTGACCGA GCAGGGGCAG GAGGACGCCG AGTACTGGAA CAGCCAGAAG GACTTCCTGG
                                CGGTGACCGA GCAGGGGCAG GAGGACGCCG AGTACTGGAA CAGCCAGAAG GACTTCCTGG
                                CGGTGACGGA GCTGGGGCGG CCTGACGCTG AGTACTGGAA CAGCCAGAAG GACATCCTGG
                                CGGTGACCGA GCAGGGGCAG GAGGACGCCG AGTACTGGAA CAGCCAGAAG GACTTCCTGG
                                CAGTGACCGA GCTGGGGCGG CCGGATGCCG AGTACTGGAA CAGCCAGAAG GAGATCCTGG
                                CGGTGGCCGA GCTGGGGCGG CAGAGCGCCG AGTACTGGAA CAGCCAGAAG GAGATCCTGG
                                CGGTGGCCGA GCTGGGGCGG CAGTCCGCCG AGTACTACAA CAGCCAGAAG GACTTCCTGG
                                CGGTGGCCGA GCTGGGGCGG CCGGACGCCG AGTACTGGAA CAGCCAGAAG GAGCTCCTGG
                                CGGTGGCCGA GCTGGGGCGG CCGGACGCCG AGTACTGGAA CAGCCAGAAG GAGCTCCTGG
                                CGGTGGCCGA GCTGGGGCGG CCGGACGCCG AGTACTGGAA CAGCCAAAAG GAGCTCCTGG
                                CGGTGGCCGA GCTGGGGCGG CCGGACGCCG AGTACTGGAA CAGCCAGAAG GAGCTCCTGG

                                AGCAGAGGCG GACCGAGGTG GACACGTACT GCAGACACAA CTACGGGGTC GGTGAGAGTT
                                AGCAGAGGCG GACCGAGGTG GACACGTACT GCAGACACAA CTACCGGGGT ATTGAGAGTT
                                AGCAGAGGCG GACCGAGGTG GACACGTACT GCAGACACAA CTACGGGGTC ATTGAGAGTT
                                AGCAGAGGCG GACCGAGGTG GACACGTACT GCAGACACAA CTACGGGGTC ATTGAGAGTT
                                AGCGGAGGCG GACCGAGGTG GACACGTACT GCAGACACAA CTACGGGGTC TTTGAGAGTT
                                AGCAGAGGCG GACCGAGGTA GACACGTACT GCAGACACAA CTACGGGGTC ATTGAGAGTT
                                AGGACAGCCG GGCCGCCGTG GACACGTACT GCAGACACAA CTACGGGGTC GGTGAGAGTT
                                AGGACAGCCG GGCCGCCGTG GACACGTACT GCAGACACAA CTACGGGGTC GGTGAGAGCT
                                AGGACAGCCG GGCCGCCGTG GACACGTACT GCAGACACAA CTACGGGGTC GGTGAGAGTT
                                AGGACAGCCG GGCCGCCGTG GACACGTACT GCAGACACAA CTACGGGGTC GGTGAGAGTT
                                AGGACAGGCG GGCCGCCGTG GACACGTACT GCAGACACAA CTACGGGGTC ATTGAGAGTT
                                AGGACAGCCG GGCCGCCGTG GACACGTACT GCAGACACAA CTACGGGGTC ATTGAGAGTT
                                AGCGGAAGCG GGCCGCCGTG GACACGTACT GCAGACACAA CTACGGGGTC GGTGAGAGTT
                                AGCGGAAGCG GGCCGCCGTG GACACGTACT GCAGATACAA CTACGGGGTC GGTGAGAGTT
                                AGCAGAGGCG GACCGAGGTG GACACGTACT GCAGACACAA CTACGGGGTC ATTGAGAGTT
                                AGCAGAAGCG GGCCGAGGTG GACACGTGTT GCAGACACAA CTACGGGGTC ATTGAGAGTT
                                AGCAGAAGCG GGCCGAGGCG GACACGGTGT GCAGACACAA CTACGGGGTC ATTGAGAGTT
                                AGCAGAAGCG GGCCGAGGCG GACACGGTGT GCAGACACGA CTACGGGGTC ATTGAGAGTT
                                AGCAGAGGCG GACCGAGGTG GACACGTACT GCAGACACAA CTACGGGGTC ATTGAGAGTT
                                AGCGGAGGCG GACCGAGGTG GACACGGTGT GCAGACACAA CTACGGGGTC TTTGAGAGTT
                                AGCGGAGGCG GACCGAGGTG GACACGTTCT GCAGACACAA CTACGGGGTC TTTGAGAGTT
                                AGCGGAGGCG GACCGAGGTG GACACGTTCT GCAGACACAA CTACGGGGTC TTTGAGAGTT
                                AGCGGAGGCG GACCGAGGTG GACACGTTCT GCAGACACAA CTACGGGGTC TTTGAGAGTT
                                AGCGGAAGCG GGCCAATGTG GACACGTACT GCAGACACAA CTACGGGGTC GGTGAGAGTT
                                AGCAGAGGCG GACCGAGGTG GACACGGTGT GCAGACACAA CTACGGGGTC GGTGAGAGTT
                                AGGACAGGCG GGCCTCGGTG GACAAGTACT GCAGATACAA CTACGGGGTC GGTGAGAGTT
                                AGGACAGGCG GGCCTCGGTG GACAAGTACT GCAGATACAA CTACGGGGTC GGTGAGAGTT
                                AGGACAGCCG GGCCGCCGTG GACACGTTCT GCAGACACAA CTACGGGGTC ATTGAGAGTT
                                AGGACAGCCG GGCCGCCGTG GACACGTTCT GCAGACACAA CTACGGGGTC ATTGAGAGTT
                                AGGACAGCCG GGCCGCCGTG GACACGTTCT GCAGACACAA CTACGGGGTC ATTGAGAGTT
                                AGAGCAGGAG GACCGCGGTG GACACGTACT GCAGACACAA CTACGGGGTC GTTGAGAGTT
                                AGAGCAGGAG GACCGCGGTG GACACGTACT GCAGACACAA CTACGGGGTC GTTGAGAGTT
                                AGAGCAGGAG GACCGCGGTG GACACGTACT GCAGATACAA CTACGGGGTC GGTGAGAGTT
                                AGAGCAGGAG GACCGCGGTG GACACGTACT GCAGATACAA CTACGGGGTC GGTGAGAGTT
                                AGCAGAAGCG GGCCGAGGTG GACACGGTGT GCAGACATAA CTACGGGGTC CTTGAGAGTT
                                AGCAGAAGCG GGCCGAGGTG GACACGGTGT GCAGACATAA CTACGGGGTC CTTGAGAGTT
                                AGCAGAAGCG GGCCGAGGTG GACACGGTGT GCAGACATAA CTACGGGGTC CTTGAGAGTT
                                AGCAGGCGCG GGCCGCGGTG GACACCTACT GCAGACACAA CTACGGGGTT GGTG------
                                AGCAGAAGCG GGCCGAGGTG GACACGGTGT GCAGACATAA CTACGGGGTC CTT-------
                                AGAGCAGGAG GACCGCGGTG GACACGTACT GCAGATACAA CTACGGGGTC GGT-------
                                AGGACAGCCG GGCCGCCGTG GACACGTACT GCAGACACAA CTACGGGGTC ATT-------
                                AGGACAGGCG GGCCTCGGTG GACACAGTGT GCAGACACAA CTACGGGGTC ATT-------
                                AGCAGAGGCG GACCGAGGTG GACACGTACT GCAGACACAA CTACGGGGTC GGT-------
                                AGCAGAGGCG GACCGAGGTG GACACGTACT GCAGACACAA CTACGGGGTC GGT-------
                                AGCAGAGGCG GACCGAGGTG GACACGTACT GCAGACACAA CTACGGGGTC GGTGAGAGTT
                                AGCAGAGGCG GACCGAGGTG GACACGTACT GCAGACACAA CTACGGGGTC GGT-------

                                TCACTGTGCA GCGGCGA
                                TCGCTGTGCA GCGGCGA
                                TCAGTGTGCA GCGGCGA
                                TCAGTGTGCA GCGGCGA
                                TCAGTGTGCA GCGGCGA
                                TCAGTGTGCA GCGGCGA
                                TCACTGTGCA GCGGCGA
                                TCACAGTGCA GCGGCGA
                                TCACTGTGCA GCGGCGA
                                TCACTGTGCA GCGGCGA
                                TCAGTGTGCA GCGGCGA
                                TCACTGTGCA GCGGCGA
                                TCACTGTGCA GCGGCGA
                                TCACTGTGCA GCGCCGA
                                TCACTGTGCA GCGGCGA
                                TCAGTGTGCA GCGGCGA
                                TCAGTGTGCA GCGGCGA
                                TCACTGTGCA GCGGCGA
                                TCACTGTGCA GCGGCGA
                                TCACTGTGCA GCGGCGA
                                TCACTGTGCA GCGGCGA
                                TCACTGTGCA GCGGCGA
                                TCGCTGTGCA GCGGCGA
                                TCAGTGTGCA GCGGCGA
                                TCACTGTGCA GCGGCGA
                                TCACTGTGCA GCGGCGA
                                TCACTGTGCA GCGGCGA
                                TCACTGTGCA GCGGCGA
                                TCACTGTGCA GCGGCGA
                                TCACTGTGCA GCGCCGA
                                TCACTGTGCA GCGGCGA
                                TCACTGTGCA GCGCCGA
                                TCACTGTGCA GCGGCGA
                                TCACTGTGCA GCGGCGA
                                TCACTGTGCA GCGGCGA
                                TCACTGTGCA GAGGCGA
                                TCACTGTGCA GCGGCGA
                                ---------- -------
                                ---------- -------
                                ---------- -------
                                ---------- -------
                                ---------- -------
                                ---------- -------
                                ---------- -------
                                TCACTGTGCA GCGGCGA
                                ---------- -------
